# Supplementary material for: CA-125 Levels Are Predictive of Survival in Low-Grade Serous Ovarian Cancer—A Multicenter Analysis
Source: Cancers (Basel). 2022 Apr 13;14(8):1954. doi: 10.3390/cancers14081954 (PMC9024456; doi:10.3390/cancers14081954)
Supplement: Supplementary file 1 [file cancers-14-01954-s001.zip]

Archive with 1 entries (1 files):
- cancers-1662428-supplementary.pdf
